# Supplementary material for: Results of a Primary Skin-Cancer-Prevention Campaign in Early Childhood on Sun-Related Knowledge and Attitudes in Southern Hungary
Source: Cancers (Basel). 2021 Jul 31;13(15):3873. doi: 10.3390/cancers13153873 (PMC8345575; doi:10.3390/cancers13153873)
Supplement: Supplementary file 1 [file cancers-13-03873-s001.zip]

Archive with 1 entries (1 files):
- cancers-1277245-supplementary.pdf
